# Supplementary material for: “You’re damned if you do, you’re damned if you don’t”: a qualitative exploration of parent motives for provision of mobile screen devices in early childhood
Source: BMC Public Health. 2022 Nov 2;22:2011. doi: 10.1186/s12889-022-14459-0 (PMC9629764; doi:10.1186/s12889-022-14459-0)
Supplement: Supplementary file 1 — Additional file 1. [file 12889_2022_14459_MOESM1_ESM.xlsx]

## Sheet: Purposive sampling matrix
Additional file 1: Purposive sampling matrix
REGULAR USER CHILDREN
		Education				Employment			No of children (Indicate Toddler/Pre-schooler)		Relationship status		Household income
Participant gender	Age	School	Undergrad	Postgrad	TAFE/Diploma	None	Full-time	Part-time/ Casual	One (T/P)	Two or more	Single	Married/defacto	Less than 75k	75k to 120k	More than 120k
Female	20-30
	31-40	23	3, 10, 7, 28, 32, 37, 39, 45	5, 11, 13, 21, 24, 30	1, 4	23	1, 7, 13, 21, 30, 32	3, 4, 5, 10, 11, 24, 28, 37, 39, 45	1 (P), 3 (P), 4 (T), 11 (T), 21(P), 23 (P)	5 (T), 10 (P), 7(P), 13 (T), 24 (P), 28 (P), 30 (T), 32 (P), 37 (P), 39 (P), 45 T)	3, 21	1, 4, 5, 10, 11, 7, 13, 23, 24, 28, 30, 32, 37, 39, 45	23	3, 5, 13, 21, 24, 39	1, 4, 10, 11, 7, 28, 30, 32, 37, 45
	41-50		8	35		35		8,		8 (P), 35 (P)		8, 35		8	35
	50+	19						19		19 (P)	19		19
Male	20-30				2		2			2 (P)		2		2
	31-40
	41-50
	50+
TOTAL
NON-REGULAR USER CHILDREN
		Education				Employment			No of children		Relationship status		Household income
Participant gender	Age	School	Undergrad	Postgrad	TAFE/Diploma	None	Full-time	Part-time/ Casual	One(T/P)	Two or more	Single	Married/defacto	75	75k to 120k	More than 120k
Female	20-30		20, 22, 34, 41	42		20, 41, 42		22, 34	20 (T), 22 (P), 42 T)	34 (T), 41 (T)	20	22, 34, 41, 42	20	22, 41, 42	34
	31-40	40	16, 26	14, 17, 18, 25, 27, 29, 31, 33, 37, 38		26	14, 25	16, 17, 18, 27, 29, 31, 33, 36, 40, 43	17 (P), 27 (P), 31 (P), 43 (T)	14 (P), 16 (T), 18 (P), 25 (P), 26 (P), 29 (P), 33 (P), 36 (P), 40		14, 16, 17, 18, 25, 26, 27, 29, 31, 33, 36, 40, 43		14, 18, 25, 36, 40	16, 17, 26, 27, 29, 31, 43
	41-50		44	12, 15, 38	9	44	9, 12	15, 38	9 (T), 44 T)	12 (P), 15 (P), 38 (P)		9, 12, 15, 38, 44		44	9, 12, 15, 38
	50+
Male	20-30
	31-40		6					6		6 (P)		6			6
	41-50
	50+
TOTAL
Note: Participant ID is included within the matrix
